# Supplementary material for: PROTOCOL: Fear avoidance model psychological factors as predictors for persistent post‐concussion clinical outcomes: An integrative review
Source: Campbell Syst Rev. 2023 Mar 29;19(2):e1311. doi: 10.1002/cl2.1311 (PMC10052450; doi:10.1002/cl2.1311)
Supplement: Supplementary file 1 — Supporting information. [file CL2-19-e1311-s002.xlsx]

## Sheet: Sheet1
Covidence #	Title	DOI	Authors	Abstract	Published Year	Published Month	Journal	Volume	Issue	Pages	Aims or Objective	Design	Author's Conclusions	Preplanned Data Assumptions	Sample Size	Atrrition	Clinical Setting	Age	Sex/Gender	Race/Ethnicity	mechanism of Injury	Time Since Injury	Follow up	Psychological factors measures (with Specific measurement tools)	Types of measuresments used (self-report, standardized test)	Statistical properties of tests	Clinical outcomes measures (with specific measurement tools)	Specific model, theory or framework (if applicable)	Random Sampling	Random Assignment	Correlation Coefficients	Odds Ratio	Regression Coefficient	Effect Sizes	Standard Errors	Missing Data	Did the study have adequate power to answer the questions it posed?	Notes
